# Supplementary material for: Taxonomic revision of Disporum Salisb. (Colchicaceae, Uvularioideae) of Taiwan
Source: PhytoKeys. 2019 Mar 15;119:1–22. doi: 10.3897/phytokeys.119.33516 (PMC6430825; doi:10.3897/phytokeys.119.33516)
Supplement: XML Treatment for Disporum sessile [file phytokeys.119.33516-treatment2.xml]

<!DOCTYPE tp:taxon-treatment
  PUBLIC "-//TaxonX//DTD Taxonomic Treatment Publishing DTD v0 20100105//EN" "tax-treatment-NSO.dtd">
<tp:taxon-treatment xmlns:tp="http://www.plazi.org/taxpub"><tp:treatment-meta><kwd-group><label>Taxon classification</label><kwd><named-content xmlns:xlink="http://www.w3.org/1999/xlink" content-type="kingdom">Plantae</named-content></kwd><kwd><named-content xmlns:xlink="http://www.w3.org/1999/xlink" content-type="order">Liliales</named-content></kwd><kwd><named-content xmlns:xlink="http://www.w3.org/1999/xlink" content-type="family">Colchicaceae</named-content></kwd></kwd-group><mixed-citation publication-type="journal"><person-group><name><surname>Chien-Ti</surname><given-names>Chao</given-names></name><name><surname>Yen-Hsueh</surname><given-names>Tseng</given-names></name></person-group><article-title>Taxonomic revision of <italic><tp:taxon-name><tp:taxon-name-part taxon-name-part-type="genus" reg="Disporum">Disporum</tp:taxon-name-part></tp:taxon-name></italic> Salisb. (<tp:taxon-name><tp:taxon-name-part taxon-name-part-type="family">Colchicaceae</tp:taxon-name-part></tp:taxon-name>, <tp:taxon-name><tp:taxon-name-part taxon-name-part-type="subfamily">Uvularioideae</tp:taxon-name-part></tp:taxon-name>) of Taiwan</article-title><source>PhytoKeys</source><day>15</day><month>3</month><year>2019</year><volume>119</volume><fpage>1</fpage><lpage>22</lpage><pub-id pub-id-type="doi">10.3897/phytokeys.119.33516</pub-id></mixed-citation></tp:treatment-meta><tp:nomenclature><label>2.</label><tp:taxon-name>
              <tp:taxon-name-part taxon-name-part-type="genus" reg="Disporum">Disporum</tp:taxon-name-part>
              <tp:taxon-name-part taxon-name-part-type="species" reg="sessile">sessile</tp:taxon-name-part>
              <object-id xmlns:xlink="http://www.w3.org/1999/xlink" content-type="ipni" xlink:type="simple">urn:lsid:ipni.org:names:77195641-1</object-id>
            </tp:taxon-name><tp:taxon-authority>D. Don ex Schult. var. intermedium (Hara) Y.H.Tseng &amp; C.T.Chao</tp:taxon-authority><tp:taxon-status xmlns:xlink="http://www.w3.org/1999/xlink" xlink:type="simple">comb. nov.</tp:taxon-status><xref ref-type="fig" rid="F7">Figs 7</xref><xref ref-type="fig" rid="F8">, 8 南投寶鐸花</xref><tp:nomenclature-citation-list><tp:nomenclature-citation><tp:taxon-name>
                  <tp:taxon-name-part taxon-name-part-type="genus" reg="Disporum">D.</tp:taxon-name-part>
                  <tp:taxon-name-part taxon-name-part-type="species" reg="sessile">sessile</tp:taxon-name-part>
                </tp:taxon-name><comment>D. Don <italic>ex</italic> Schult. var. <tp:taxon-name><tp:taxon-name-part taxon-name-part-type="genus" reg="Disporum"/><tp:taxon-name-part taxon-name-part-type="species" reg="sessile"/><tp:taxon-name-part taxon-name-part-type="variety" reg="shimadai">shimadai</tp:taxon-name-part></tp:taxon-name> (Hayata) Hara f. <tp:taxon-name><tp:taxon-name-part taxon-name-part-type="genus" reg="Disporum"/><tp:taxon-name-part taxon-name-part-type="species" reg="sessile"/><tp:taxon-name-part taxon-name-part-type="form" reg="intermedium">intermedium</tp:taxon-name-part></tp:taxon-name> Hara in Univ. Mus., Univ. Tokyo, Bull. 31:203. 1988. TYPE: Kwarenko, between Tosato and Totokun, 11 Apr. 1940, M. Tagawa 3700 (holotype: TI!, isotype: KYO!)</comment></tp:nomenclature-citation><tp:nomenclature-citation><tp:taxon-name>
                  <tp:taxon-name-part taxon-name-part-type="genus" reg="Disporum">Disporum</tp:taxon-name-part>
                  <tp:taxon-name-part taxon-name-part-type="species" reg="nantouense">nantouense</tp:taxon-name-part>
                </tp:taxon-name><comment>S. S. Ying, Mem. Coll. Argic. Natl. Taiwan Univ. 30(2):59. 1990. Wang, Cytotaxonomy of <tp:taxon-name><tp:taxon-name-part taxon-name-part-type="family">Liliaceae</tp:taxon-name-part></tp:taxon-name> in Taiwan (II) Polygonateae and Tricyrteae. 44. 1997; Chen et al., Fl. China 22:157, 2000; Ying, Fl. Taiwan 2<sup>nd</sup> ed. 5:46. 2000. Type: Nantou county, Jenai township, Mt. Hohuanshan, near to Meifeng, alt. 2170 m, 9 Apr. 1989, Ying s.n. (holotype: NTUF), syn. nov.</comment></tp:nomenclature-citation><tp:nomenclature-citation><tp:taxon-name>
                  <tp:taxon-name-part taxon-name-part-type="genus" reg="Disporum">Disporum</tp:taxon-name-part>
                  <tp:taxon-name-part taxon-name-part-type="species" reg="taipingense">taipingense</tp:taxon-name-part>
                </tp:taxon-name><comment>M. N. Tamura &amp; Kawano, nom. nud.</comment></tp:nomenclature-citation></tp:nomenclature-citation-list></tp:nomenclature><tp:treatment-sec sec-type="Perennial herbs" id="SECID0EVMBG"><title>Perennial herbs.</title><p>Stem erect, 15−45 cm, lower nodes covered with scale leaf, persistent, branched at the upper part, with creeping stolon. Leaf deciduous, simple, alternate, lanceolate to linear-lanceolate, 3-nerved, 5−6 cm long, 2−3 cm wide, apex acuminate, base obtuse, petiole short, 3−5 mm long, green, sometimes reddish, estipule, glabrous. Inflorescences pseudoterminal, solitary to 2−3 flowers, peduncle 3−5 mm, bract absent. Pedicels 1−1.5 cm long, tepals 6, arranged into 2-whorls, spathulate, white, apex green with violet spots, 1.5−2 cm long, 6−8 mm wide, margin papillose, 3-nerved, base spurred, with nectary. Stamens 6, inserted at base of tepals, filaments 1−1.5 cm long, anthers 3 mm long, 2-loculed, longitudinally dehiscent. Ovary superior, 3-loculed, style slender, subglabrous, 1−1.5 cm long, stigma 3-fid, pubescent. Fruits berry, globose, purplish-black when mature. Seeds numerous. 2n = 16</p></tp:treatment-sec><tp:treatment-sec sec-type="Endemic to Taiwan" id="SECID0E1MBG"><title>Endemic to Taiwan.</title><p>Distributed in medium altitudes, ca. 1,500 m to 2,900 m.</p></tp:treatment-sec><tp:treatment-sec sec-type="material" id="SECID0E6MBG"><title>Additional specimens examined.</title><p>Chiayi county: Alishan, near Tziyun temple, 14 Apr 1991, T. Y. Yang et al. 5548 (TNM); Alishan, 9 Jul 1981, C. E. Chang 18237 (PPI); on the road side of Mienyueh railroad, 16 Jul 1986, T. Y. A. Yang 3073 (PPI); Tungpu lodge to Chichung, 2400 m alt., 19 Oct 1987, S. Z. Yang 3767 (PPI); Hsinchu county: Yuanyanghu, 1670 m alt., 28 Apr 1995, K. Y. Wang et al. 1059 (HAST); Hualien county: Mt. Muh-kwa, 24 Jul 1961, M. T. Kao K4146 (TAI); Lanshan, 1 Apr 1994, Y. C. Sun 236 (TAIE); Hoping forest track, 1700−2000 m alt., 24 May 1993, S. F. Huang et al. 5128 (TAI); near Shihtung suspension bridge of Patungkuan ancient trail; 1500−1800 m alt., 7 Apr 2009, J. C. Wu 328 (PPI); Taitung county: Hsiangyang in forest, 2350 m alt., 24 Jul 1988, C. I Peng et al. 11876 (HAST); Ilan county: Mt. Taipingshan, 1970 m alt., 3 Apr 1986, T. C. Huang 10813 (TAI); Nan-shan to Chi-li-ting, 1200−1400 m alt., 20 Aug 1969, C. C. Hsu 5834 (TAI); Mt. Nanakotaizan, 14 Jul 1937, SH1330 (PPI); Kaohsiung city: Kuaiku, 5 May 2006, C. M. Wang et al. 8857 (TNM); Chungtzukuan, 20 Dec 2000, S. Z. Yang 25492 (TAIF); Tienchi to Chungchikuang trail, 2000−2400 m alt., 14 Jul 2000, C. C. Hsu 56 (PPI); Nantou county: Tienchi, 16 Jun 1996, S. T. Chiu et al. 3363 (TNM); Tatachiaanbu to entrance of Yushan, 23 Jul 2009, C. T. Chao 838 (<abbrev xmlns:xlink="http://www.w3.org/1999/xlink" content-type="institution" xlink:title="Department Forestry, National Chung Hsing University" id="ABBRID0EFNBG" xlink:type="simple">TCF</abbrev>); highway no. 18, Tatachia to Shihshan, 24 Jul 2009, C. T. Chao 857 (<abbrev xmlns:xlink="http://www.w3.org/1999/xlink" content-type="institution" xlink:title="Department Forestry, National Chung Hsing University" id="ABBRID0EKNBG" xlink:type="simple">TCF</abbrev>); Yunhai, 8 May 2004, T. Y. A. Yang 16440 (TNM); May-fong, 17 Apr 1980, Ou &amp; Kao 9316 (TAI); Kun-yang to Yuan-feng, 2700−3000 m alt., 9 Apr 1988, J. C. Wang 5091 (TAI); New Taipei city: Peichatienshan, 26 Feb 2002, S. W. Chung 5134 (TAIF); Pingtung county: en route to Tawushan, 1600−2100 m alt., 16 Jul 1988, T. C. Huang et al. 13618 (TAI); Peitawushan, 1500−1800 m alt., 5 Apr 1997, D. W. Liu 372 (PPI); same loc. 2050−2100 m alt., 29 May 1997, P. F. Sun 56 (PPI); Taichung city: Chinshan-Paikushan, 1 May 1992, H. M. Chang Hunter 14 (TNM); Nankotaizan, Kirittoi to Ekizyu no aida, 8 Jul 1937, H. Simada SH 1308 (TAI); Taitung county: Kuei-hu, 1600 m alt., 29 Jul 1967, C. C. Hsu 3362 (TAI); Hsiangyang, 2200 m alt., 2 Apr 1996, T. Y. Aleck Yang et al. 6451 (PPI, TNM); Chinlunhsi, 1400−1700 m alt., 10 Mar 2007, J. J. Chen 360 (PPI); Taoyuan city: Paling–Lalashan, 17 Apr 1986, T. Y. Yang et al. 2913 (TNM); Lalashan, 10 Apr 2002, S. C. Wu 2608 (TAI);</p><fig id="F7" position="float" orientation="portrait"><label>Figure 7.</label><caption><p><tp:taxon-name><tp:taxon-name-part taxon-name-part-type="genus" reg="Disporum">Disporum</tp:taxon-name-part><tp:taxon-name-part taxon-name-part-type="species" reg="sessile">sessile</tp:taxon-name-part><tp:taxon-name-part taxon-name-part-type="infraspecific-rank">var.</tp:taxon-name-part><tp:taxon-name-part taxon-name-part-type="variety" reg="intermedium">intermedium</tp:taxon-name-part></tp:taxon-name>. <bold>A</bold> habit <bold>B</bold> leaf adaxial surface <bold>B</bold>’ leaf abaxial surface <bold>C</bold> flower <bold>D</bold> flower section (with tepals and stamen removed) <bold>E</bold> tepal outer surface <bold>F</bold> tepal inner surface <bold>G</bold> stamen <bold>H</bold> pistil <bold>I</bold> fruit.</p></caption><graphic xmlns:xlink="http://www.w3.org/1999/xlink" xlink:href="phytokeys-119-001-g007.jpg" position="float" orientation="portrait" xlink:type="simple" id="oo_274654.jpg"/></fig><fig id="F8" position="float" orientation="portrait"><label>Figure 8.</label><caption><p><tp:taxon-name><tp:taxon-name-part taxon-name-part-type="genus" reg="Disporum">Disporum</tp:taxon-name-part><tp:taxon-name-part taxon-name-part-type="species" reg="sessile">sessile</tp:taxon-name-part><tp:taxon-name-part taxon-name-part-type="infraspecific-rank">var.</tp:taxon-name-part><tp:taxon-name-part taxon-name-part-type="variety" reg="intermedium">intermedium</tp:taxon-name-part></tp:taxon-name>. <bold>A</bold> habitat <bold>B</bold> habit <bold>C</bold> leaf adaxial surface <bold>D</bold> leaf abaxial surface <bold>E</bold> inflorescence <bold>F</bold> flower <bold>G</bold> flower section (with tepals and stamen removed) <bold>H</bold> tepal outer surface <bold>I</bold> tepal inner surface <bold>J</bold> stamen <bold>K</bold> pistil.</p></caption><graphic xmlns:xlink="http://www.w3.org/1999/xlink" xlink:href="phytokeys-119-001-g008.jpg" position="float" orientation="portrait" xlink:type="simple" id="oo_274655.jpg"/></fig></tp:treatment-sec></tp:taxon-treatment>
