# Supplementary material for: Taxonomic revision of Disporum Salisb. (Colchicaceae, Uvularioideae) of Taiwan
Source: PhytoKeys. 2019 Mar 15;119:1–22. doi: 10.3897/phytokeys.119.33516 (PMC6430825; doi:10.3897/phytokeys.119.33516)
Supplement: XML Treatment for Disporum shimadae [file phytokeys.119.33516-treatment3.xml]

<!DOCTYPE tp:taxon-treatment
  PUBLIC "-//TaxonX//DTD Taxonomic Treatment Publishing DTD v0 20100105//EN" "tax-treatment-NSO.dtd">
<tp:taxon-treatment xmlns:tp="http://www.plazi.org/taxpub"><tp:treatment-meta><kwd-group><label>Taxon classification</label><kwd><named-content xmlns:xlink="http://www.w3.org/1999/xlink" content-type="kingdom">Plantae</named-content></kwd><kwd><named-content xmlns:xlink="http://www.w3.org/1999/xlink" content-type="order">Liliales</named-content></kwd><kwd><named-content xmlns:xlink="http://www.w3.org/1999/xlink" content-type="family">Colchicaceae</named-content></kwd></kwd-group><mixed-citation publication-type="journal"><person-group><name><surname>Chien-Ti</surname><given-names>Chao</given-names></name><name><surname>Yen-Hsueh</surname><given-names>Tseng</given-names></name></person-group><article-title>Taxonomic revision of <italic><tp:taxon-name><tp:taxon-name-part taxon-name-part-type="genus" reg="Disporum">Disporum</tp:taxon-name-part></tp:taxon-name></italic> Salisb. (<tp:taxon-name><tp:taxon-name-part taxon-name-part-type="family">Colchicaceae</tp:taxon-name-part></tp:taxon-name>, <tp:taxon-name><tp:taxon-name-part taxon-name-part-type="subfamily">Uvularioideae</tp:taxon-name-part></tp:taxon-name>) of Taiwan</article-title><source>PhytoKeys</source><day>15</day><month>3</month><year>2019</year><volume>119</volume><fpage>1</fpage><lpage>22</lpage><pub-id pub-id-type="doi">10.3897/phytokeys.119.33516</pub-id></mixed-citation></tp:treatment-meta><tp:nomenclature><label>3.</label><tp:taxon-name>
              <tp:taxon-name-part taxon-name-part-type="genus" reg="Disporum">Disporum</tp:taxon-name-part>
              <tp:taxon-name-part taxon-name-part-type="species" reg="shimadae">shimadae</tp:taxon-name-part>
            </tp:taxon-name><tp:taxon-authority>Hayata, J. Coll. Sci. Imp. Univ. Tokyo 30(1): 367. 1911</tp:taxon-authority><xref ref-type="fig" rid="F9">山寶鐸花 Figs 9</xref><xref ref-type="fig" rid="F10">, 10</xref><tp:nomenclature-citation-list><tp:nomenclature-citation><tp:taxon-name>
                  <tp:taxon-name-part taxon-name-part-type="genus" reg="Disporum">Disporum</tp:taxon-name-part>
                  <tp:taxon-name-part taxon-name-part-type="species" reg="shimadae">shimadae</tp:taxon-name-part>
                </tp:taxon-name><comment>Hayata, J. Coll. Sci. Imp. Univ. Tokyo 30(1): 367. 1911. as ‘shimdai’. Hayata, Gen. Ind. 85, 1917; Sasaki, List Pl. Form. 106. 1928; Masamune and Simada, Short Fl. Form. 269. 1936; Masamune, List Vasc. Pl. Taiwan. 132. 1954; Chao et al., Bot. Bull. Acad. Sin. New Series 4(2):81; Ying, The <tp:taxon-name><tp:taxon-name-part taxon-name-part-type="family">Liliaceae</tp:taxon-name-part></tp:taxon-name> of Taiwan. 24. 1969; Liu &amp; Ying, Fl. Taiwan. 5:54. 1978; Ying, <tp:taxon-name><tp:taxon-name-part taxon-name-part-type="family">Liliaceae</tp:taxon-name-part></tp:taxon-name> of Taiwan. 28. 1990; Wang, Cytotaxonomy of <tp:taxon-name><tp:taxon-name-part taxon-name-part-type="family">Liliaceae</tp:taxon-name-part></tp:taxon-name> in Taiwan (II) Polygonateae and Tricyrteae. 46. 1997; Chen et al., Fl. China 22:158, 2000; Ying, Fl. Taiwan 2nd ed. 5:46. 2000; Boufford et al., Fl. Taiwan 2nd ed. 6:111. TYPE: Kelung, Masoku, 6 Mar. 1908, T. Kawakami &amp; Y. Shimada 4311. (isotype: TAI!)</comment></tp:nomenclature-citation><tp:nomenclature-citation><tp:taxon-name>
                  <tp:taxon-name-part taxon-name-part-type="genus" reg="Disporum">Disporum</tp:taxon-name-part>
                  <tp:taxon-name-part taxon-name-part-type="species" reg="sessile">sessile</tp:taxon-name-part>
                </tp:taxon-name><comment>(Thunb.) D. Don <italic>ex</italic> Schult. var. <tp:taxon-name><tp:taxon-name-part taxon-name-part-type="genus" reg="Disporum"/><tp:taxon-name-part taxon-name-part-type="species" reg="sessile"/><tp:taxon-name-part taxon-name-part-type="variety" reg="shimadae">shimadae</tp:taxon-name-part></tp:taxon-name> (Hayata) Hara, Univ. Mus., Univ. Tokyo, Bull. 31:202 1988.</comment></tp:nomenclature-citation></tp:nomenclature-citation-list></tp:nomenclature><tp:treatment-sec sec-type="Perennial herbs" id="SECID0E1TBG"><title>Perennial herbs.</title><p>Stem erect, 15−45 cm, covered with persistent scale leaf at lower nodes, branch at the upper part. Leaf deciduous, simple, alternate, lanceolate, 4−10 cm long, 2−4 cm wide, apex acuminate, base obtuse, margin entire, 3-nerved at the base, petiole short, 3−5 mm long, glabrous, estipulate. Inflorescences pseudoterminal, solitary to 3−5 flowers fascicled, peduncle short, 3−5 mm long, bract absent. Tepals 6, arranged into 2-whorls, spathulate, 2−3 cm long, 5−8 mm wide, the inner surface of basal part and margin papillose, base with a short spur, 1−2 mm long, nectary inside. Stamens 6, inserted at base of tepals, filament often expansion at proximal part, 10−15 mm long, glabrous, anthers 2-loculed, basifixed, 3 mm long, longitudinally dehiscent. Ovary superior, 3-loculed, obovate, style 1−1.5 cm long, stigma 3-lobed, pubescent. Fruits berry, purplish-black, seed numerous. 2n = 14.</p><fig id="F9" position="float" orientation="portrait"><label>Figure 9.</label><caption><p><italic><tp:taxon-name><tp:taxon-name-part taxon-name-part-type="genus" reg="Disporum">Disporum</tp:taxon-name-part><tp:taxon-name-part taxon-name-part-type="species" reg="shimadae">shimadae</tp:taxon-name-part></tp:taxon-name></italic>. <bold>A</bold> habit <bold>B</bold> leaf adaxial surface <bold>B</bold>’ leaf abaxial surface <bold>C</bold> inflorescence <bold>D</bold> flower <bold>E</bold> flower section (with tepals and stamen removed) <bold>F</bold> tepal outer surface <bold>F</bold>’ tepal inner surface <bold>G</bold> stamen <bold>H</bold> pistil <bold>I</bold> fruit <bold>J</bold> seeds.</p></caption><graphic xmlns:xlink="http://www.w3.org/1999/xlink" xlink:href="phytokeys-119-001-g009.jpg" position="float" orientation="portrait" xlink:type="simple" id="oo_274656.jpg"/></fig><fig id="F10" position="float" orientation="portrait"><label>Figure 10.</label><caption><p><italic><tp:taxon-name><tp:taxon-name-part taxon-name-part-type="genus" reg="Disporum">Disporum</tp:taxon-name-part><tp:taxon-name-part taxon-name-part-type="species" reg="shimadae">shimadae</tp:taxon-name-part></tp:taxon-name></italic>. <bold>A</bold> habitat <bold>B</bold> habit <bold>C</bold> leaf adaxial surface <bold>D</bold> leaf abaxial surface <bold>E</bold> inflorescence <bold>F</bold> flower <bold>G</bold> flower section (with tepals and stamen removed) <bold>H</bold> tepal outer surface <bold>I</bold> tepal inner surface <bold>J</bold> stamen <bold>K</bold> pistil <bold>L</bold> fruits.</p></caption><graphic xmlns:xlink="http://www.w3.org/1999/xlink" xlink:href="phytokeys-119-001-g010.jpg" position="float" orientation="portrait" xlink:type="simple" id="oo_274657.jpg"/></fig></tp:treatment-sec><tp:treatment-sec sec-type="Endemic to Taiwan" id="SECID0E6WBG"><title>Endemic to Taiwan.</title><p>Distributed in north-eastern part, from seashore to low altitude mountains.</p></tp:treatment-sec><tp:treatment-sec sec-type="material" id="SECID0EEXBG"><title>Additional specimens examined.</title><p>Ilan county: Tali, 20 Apr 1985, W. S. Tang 1324 (TAI); Kueishan island, 31 May 2003, S. T. Chiu et al. 7542 (TNM); Keelung city: Chyngrenhu, 16 May 2007, T. Y. A. Yang et al. 19220 (TNM), Masu, 6 Mar. 1908, T. Kawakami &amp; S. Simada 4311 (Isotype! TAI); Tawulun Fort, 3 Nov 2009, C. T. Chao 1108, 1111 (<abbrev xmlns:xlink="http://www.w3.org/1999/xlink" content-type="institution" xlink:title="Department Forestry, National Chung Hsing University" id="ABBRID0EKXBG" xlink:type="simple">TCF</abbrev>); Hoping Island, 12 Mar 1963, S. Y. Lu 643 (TAIF); same loc., 15 Mar 1986, S. Z. Yang 2443 (PPI); Paimiweng Fort, 50 m alt., 4 May 1992, C. C. Liao with C. C. Wang 260 (HAST); New Taipei city: Hsiaotzushan, 21 Mar 1995, H. Y. Shen et al. 560 (TNM); Tatun main peak, 6 Mar 2009, 460, 462, 463, 464, 465 (<abbrev xmlns:xlink="http://www.w3.org/1999/xlink" content-type="institution" xlink:title="Department Forestry, National Chung Hsing University" id="ABBRID0EPXBG" xlink:type="simple">TCF</abbrev>); Shumeiping, 2 Mar 2002, T. Y. A. Yang et al. 14539 (TNM); Lungtung, 3 Mar 2002, T. Y. A. Yang et al. 14553 (TNM); Dapishan, 23 May 2003; S. C. Liu et al. 1203 (TNM); Homei, 3 m alt., 16 Jun 2004, Y. H. Tseng 3786 (TAIE); Huangdieden shan, 560 m alt., 2 May 1992, L. F. Huang et al. 29 (TAI); Wututan, 22 Aug 2001, H. L. Chiang 2707 (TAIF); Santiaochiao, 28 Feb 2007, F. C. Kuo 29 (TAIF);</p></tp:treatment-sec></tp:taxon-treatment>
